# Supplementary material for: Titanium and Zirconium Levels Are Associated with Changes in MicroRNAs Expression: Results from a Human Cross-Sectional Study on Obese Population
Source: PLoS One. 2016 Sep 9;11(9):e0161916. doi: 10.1371/journal.pone.0161916 (PMC5017677; doi:10.1371/journal.pone.0161916)
Supplement: S1 Table — (XLSX) [file pone.0161916.s002.xlsx]

## Sheet: Total targets
Â© 2000-2015 QIAGEN. All rights reserved.
miRNA ID	Source	Confidence	Symbol
hsa-miR-99b	TargetScan Human	High (predicted)	ADCY1
hsa-miR-99b	TargetScan Human	High (predicted)	2002-08-01
hsa-miR-99b	TargetScan Human	High (predicted)	BMPR2
hsa-miR-99b	TargetScan Human	High (predicted)	CLDN11
hsa-miR-99b	miRecords	Experimentally Observed	FGF16
hsa-miR-99b	Ingenuity Expert Findings,TargetScan Human,miRecords	Experimentally Observed,High (predicted)	FGFR3
hsa-miR-99b	TargetScan Human	High (predicted)	FKBP5
hsa-miR-99b	TargetScan Human	High (predicted)	FZD5
hsa-miR-99b	TargetScan Human	High (predicted)	FZD8
hsa-miR-99b	TargetScan Human	High (predicted)	HS3ST2
hsa-miR-99b	TargetScan Human	High (predicted)	HS3ST3B1
hsa-miR-99b	TargetScan Human	High (predicted)	ICMT
hsa-miR-99b	Ingenuity Expert Findings,TargetScan Human,miRecords	Experimentally Observed,High (predicted)	IGF1R
hsa-miR-99b	TargetScan Human	High (predicted)	MTMR3
hsa-miR-99b	Ingenuity Expert Findings,TargetScan Human,miRecords	Experimentally Observed,High (predicted)	MTOR
hsa-miR-99b	TargetScan Human	High (predicted)	NOX4
hsa-miR-99b	miRecords	Experimentally Observed	PLK1
hsa-miR-99b	TargetScan Human	High (predicted)	PPFIA3
hsa-miR-99b	TargetScan Human	High (predicted)	PPP1CB
hsa-miR-99b	TargetScan Human	High (predicted)	PPP3CA
hsa-miR-99b	TargetScan Human	High (predicted)	RAP1B
hsa-miR-99b	miRecords	Experimentally Observed	RPTOR
hsa-miR-99b	TargetScan Human	High (predicted)	SMARCA4
hsa-miR-99b	TargetScan Human	High (predicted)	SMARCD1
hsa-miR-99b	TargetScan Human	High (predicted)	SUDS3
hsa-miR-142-5p	TargetScan Human	High (predicted)	ITGAV
hsa-miR-152	TargetScan Human	High (predicted)	ABCA1
hsa-miR-152	TargetScan Human	High (predicted),Moderate (predicted)	ABHD12
hsa-miR-152	TargetScan Human	High (predicted)	ABL2
hsa-miR-152	TargetScan Human	High (predicted)	ACVR1
hsa-miR-152	TargetScan Human	High (predicted)	ACVR2B
hsa-miR-152	TargetScan Human	High (predicted)	ADAM17
hsa-miR-152	TargetScan Human	High (predicted)	ADAMTS5
hsa-miR-152	TargetScan Human	High (predicted)	ADCY2
hsa-miR-152	TargetScan Human	High (predicted)	2001-08-01
hsa-miR-152	TargetScan Human	High (predicted)	2004-08-01
hsa-miR-152	TargetScan Human	High (predicted)	AJUBA
hsa-miR-152	TargetScan Human	High (predicted)	AKAP1
hsa-miR-152	TargetScan Human	High (predicted)	AKAP7
hsa-miR-152	TargetScan Human	High (predicted)	ALG13
hsa-miR-152	TargetScan Human	High (predicted)	AP1G1
hsa-miR-152	TargetScan Human	High (predicted)	AQP4
hsa-miR-152	TargetScan Human	High (predicted)	ARF4
hsa-miR-152	TargetScan Human	High (predicted)	ARHGEF12
hsa-miR-152	TargetScan Human	High (predicted)	ARHGEF17
hsa-miR-152	TargetScan Human	High (predicted)	ASPH
hsa-miR-152	TargetScan Human	High (predicted)	ATP2A2
hsa-miR-152	TargetScan Human	High (predicted)	ATP2B4
hsa-miR-152	TargetScan Human	High (predicted)	BCL2L11
hsa-miR-152	TargetScan Human	High (predicted)	BHLHE41
hsa-miR-152	TargetScan Human	High (predicted)	BMP3
hsa-miR-152	TargetScan Human	High (predicted)	CAMK2A
hsa-miR-152	TargetScan Human	High (predicted)	CAND1
hsa-miR-152	TargetScan Human	High (predicted)	CANX
hsa-miR-152	TargetScan Human	High (predicted)	CAST
hsa-miR-152	TargetScan Human	High (predicted)	CAV2
hsa-miR-152	TargetScan Human	High (predicted)	CBLL1
hsa-miR-152	TargetScan Human	High (predicted)	CBX5
hsa-miR-152	Ingenuity Expert Findings,TargetScan Human	Experimentally Observed,High (predicted)	CCKBR
hsa-miR-152	TargetScan Human	High (predicted)	CDC25B
hsa-miR-152	TargetScan Human	High (predicted)	CDK1
hsa-miR-152	TargetScan Human	High (predicted)	CDK5R1
hsa-miR-152	TargetScan Human	High (predicted)	CDK6
hsa-miR-152	TargetScan Human	High (predicted)	CDK8
hsa-miR-152	TargetScan Human	High (predicted)	CDKN1B
hsa-miR-152	TargetScan Human	High (predicted)	CEBPG
hsa-miR-152	TargetScan Human	High (predicted)	CFL2
hsa-miR-152	TargetScan Human	High (predicted)	CHMP4B
hsa-miR-152	TargetScan Human	High (predicted)	CHRNB2
hsa-miR-152	TargetScan Human	High (predicted)	CHST1
hsa-miR-152	TargetScan Human	High (predicted)	CIITA
hsa-miR-152	TargetScan Human	High (predicted)	CLOCK
hsa-miR-152	TargetScan Human	High (predicted)	CNR1
hsa-miR-152	TargetScan Human	High (predicted)	COL2A1
hsa-miR-152	TargetScan Human	High (predicted)	COL4A1
hsa-miR-152	TargetScan Human	High (predicted)	COL6A3
hsa-miR-152	TargetScan Human	High (predicted)	CPT1A
hsa-miR-152	TargetScan Human	High (predicted)	CS
hsa-miR-152	TargetScan Human	High (predicted)	CSF1
hsa-miR-152	TargetScan Human	High (predicted)	DDX6
hsa-miR-152	TargetScan Human	High (predicted)	DLG2
hsa-miR-152	TargetScan Human	High (predicted)	DMPK
hsa-miR-152	TargetScan Human	High (predicted)	DNAJB12
hsa-miR-152	TargetScan Human	High (predicted)	DNAJB4
hsa-miR-152	TargetScan Human	High (predicted)	DNAJC16
hsa-miR-152	TargetScan Human	High (predicted)	DNAJC18
hsa-miR-152	TargetScan Human	High (predicted)	DNM3
hsa-miR-152	TargetScan Human,miRecords	Experimentally Observed,High (predicted)	DNMT1
hsa-miR-152	TarBase,miRecords	Experimentally Observed	DNMT3B
hsa-miR-152	TargetScan Human	High (predicted)	DPYSL5
hsa-miR-152	TargetScan Human	High (predicted)	DUSP8
hsa-miR-152	TargetScan Human	High (predicted)	DYRK1A
hsa-miR-152	TargetScan Human	High (predicted)	E2F3
hsa-miR-152	TargetScan Human	High (predicted)	EFNB2
hsa-miR-152	TargetScan Human	High (predicted)	ELF5
hsa-miR-152	TargetScan Human	High (predicted)	ELMO1
hsa-miR-152	TargetScan Human	High (predicted)	EPAS1
hsa-miR-152	TargetScan Human	High (predicted)	EPHA8
hsa-miR-152	TargetScan Human	High (predicted)	EPN2
hsa-miR-152	TargetScan Human	High (predicted)	EPS15
hsa-miR-152	TargetScan Human	High (predicted)	ERBB3
hsa-miR-152	TargetScan Human	High (predicted)	ERRFI1
hsa-miR-152	TargetScan Human	High (predicted)	ESR1
hsa-miR-152	TargetScan Human	High (predicted)	ETNK1
hsa-miR-152	TargetScan Human	High (predicted)	EXTL3
hsa-miR-152	TargetScan Human	High (predicted)	EYA3
hsa-miR-152	TargetScan Human	High (predicted)	F3
hsa-miR-152	TargetScan Human	High (predicted)	FGF2
hsa-miR-152	TargetScan Human	High (predicted)	FLOT2
hsa-miR-152	TargetScan Human	High (predicted)	FLT1
hsa-miR-152	TargetScan Human	High (predicted)	FOSB
hsa-miR-152	TargetScan Human	High (predicted)	GABRA1
hsa-miR-152	TargetScan Human	High (predicted)	GADD45A
hsa-miR-152	TargetScan Human	High (predicted)	GLG1
hsa-miR-152	TargetScan Human	High (predicted)	GTF2H1
hsa-miR-152	TargetScan Human	High (predicted)	HLA-A
hsa-miR-152	TargetScan Human	High (predicted)	HLA-DQB1
hsa-miR-152	TargetScan Human	High (predicted)	HLA-DQB2
hsa-miR-152	TargetScan Human	High (predicted)	HMGA2
hsa-miR-152	TargetScan Human	High (predicted)	HOMER1
hsa-miR-152	TargetScan Human	High (predicted)	HSPA4L
hsa-miR-152	TargetScan Human	High (predicted)	IGF1
hsa-miR-152	TargetScan Human	High (predicted)	IKBKB
hsa-miR-152	TargetScan Human	High (predicted)	IL15
hsa-miR-152	TargetScan Human	High (predicted)	IL6ST
hsa-miR-152	TargetScan Human	High (predicted)	INHBB
hsa-miR-152	TargetScan Human	High (predicted)	IPO5
hsa-miR-152	TargetScan Human	High (predicted)	ITGA11
hsa-miR-152	TargetScan Human	High (predicted)	ITGA5
hsa-miR-152	TargetScan Human	High (predicted)	ITGA9
hsa-miR-152	TargetScan Human	High (predicted)	ITGB8
hsa-miR-152	TargetScan Human	High (predicted)	ITPK1
hsa-miR-152	TargetScan Human	High (predicted)	ITSN2
hsa-miR-152	TargetScan Human	High (predicted)	JARID2
hsa-miR-152	TargetScan Human	High (predicted)	KAT7
hsa-miR-152	TargetScan Human	High (predicted)	KIT
hsa-miR-152	TargetScan Human	High (predicted)	KLF4
hsa-miR-152	TargetScan Human	High (predicted)	KLF5
hsa-miR-152	TargetScan Human	High (predicted)	KLF6
hsa-miR-152	TargetScan Human	High (predicted)	KPNA1
hsa-miR-152	TargetScan Human	High (predicted)	KPNA4
hsa-miR-152	TargetScan Human	High (predicted)	LBR
hsa-miR-152	TargetScan Human	High (predicted)	LDLR
hsa-miR-152	TargetScan Human	High (predicted)	LRP8
hsa-miR-152	TargetScan Human	High (predicted)	MAF
hsa-miR-152	TargetScan Human	High (predicted)	MAFG
hsa-miR-152	TargetScan Human	High (predicted)	MAGI1
hsa-miR-152	TargetScan Human	High (predicted)	MAP3K2
hsa-miR-152	TargetScan Human	High (predicted)	MAP3K4
hsa-miR-152	TargetScan Human	High (predicted)	MAP3K9
hsa-miR-152	TargetScan Human	High (predicted)	MASP1
hsa-miR-152	TargetScan Human	High (predicted)	MBOAT2
hsa-miR-152	TargetScan Human	High (predicted)	MDM4
hsa-miR-152	TargetScan Human	High (predicted)	MED1
hsa-miR-152	TargetScan Human	High (predicted)	MED12L
hsa-miR-152	TargetScan Human	High (predicted)	MET
hsa-miR-152	TargetScan Human	High (predicted)	MITF
hsa-miR-152	TargetScan Human	High (predicted)	MMP10
hsa-miR-152	TargetScan Human	High (predicted)	MMP13
hsa-miR-152	TargetScan Human	High (predicted)	MMP15
hsa-miR-152	TargetScan Human	High (predicted)	MPL
hsa-miR-152	TargetScan Human	High (predicted)	MPP5
hsa-miR-152	TargetScan Human	High (predicted)	MPRIP
hsa-miR-152	TargetScan Human	High (predicted)	MRAS
hsa-miR-152	TargetScan Human	High (predicted)	MTA2
hsa-miR-152	TargetScan Human	High (predicted)	MTMR1
hsa-miR-152	TargetScan Human	High (predicted)	MTMR14
hsa-miR-152	TargetScan Human	High (predicted)	MTMR6
hsa-miR-152	TargetScan Human	High (predicted)	MTMR9
hsa-miR-152	TargetScan Human	High (predicted)	MXD1
hsa-miR-152	TargetScan Human	High (predicted)	NCOA1
hsa-miR-152	TargetScan Human	High (predicted)	NCS1
hsa-miR-152	TargetScan Human	High (predicted)	NEUROD1
hsa-miR-152	TargetScan Human	High (predicted)	NFAT5
hsa-miR-152	TargetScan Human	High (predicted)	NFIX
hsa-miR-152	TargetScan Human	High (predicted)	NFYA
hsa-miR-152	TargetScan Human	High (predicted)	NLK
hsa-miR-152	TargetScan Human	High (predicted)	NOG
hsa-miR-152	TargetScan Human,miRecords	Experimentally Observed,Moderate (predicted)	NR1I2
hsa-miR-152	TargetScan Human	High (predicted)	NRAS
hsa-miR-152	TargetScan Human	High (predicted)	NRP1
hsa-miR-152	TargetScan Human	High (predicted)	NSD1
hsa-miR-152	TargetScan Human	High (predicted)	NT5C3A
hsa-miR-152	TargetScan Human	High (predicted)	NUMA1
hsa-miR-152	TargetScan Human	High (predicted)	PCYT1B
hsa-miR-152	TargetScan Human	High (predicted)	PDE4D
hsa-miR-152	TargetScan Human	High (predicted)	PDE5A
hsa-miR-152	TargetScan Human	High (predicted)	PDIA3
hsa-miR-152	TargetScan Human	High (predicted)	PHC3
hsa-miR-152	TargetScan Human	High (predicted)	PI4KA
hsa-miR-152	TargetScan Human	High (predicted)	PIK3C2A
hsa-miR-152	TargetScan Human	High (predicted)	PIK3R3
hsa-miR-152	TargetScan Human	High (predicted)	PODXL
hsa-miR-152	TargetScan Human	High (predicted)	PPAP2B
hsa-miR-152	TargetScan Human	High (predicted)	PPARD
hsa-miR-152	TargetScan Human	High (predicted)	PPARGC1A
hsa-miR-152	TargetScan Human	High (predicted)	PPARGC1B
hsa-miR-152	TargetScan Human	High (predicted)	PPM1L
hsa-miR-152	TargetScan Human	High (predicted)	PPP1CB
hsa-miR-152	TargetScan Human	High (predicted)	PPP1R10
hsa-miR-152	TargetScan Human	High (predicted)	PPP1R12A
hsa-miR-152	TargetScan Human	High (predicted)	PRKAA1
hsa-miR-152	TargetScan Human	High (predicted)	PRKAG2
hsa-miR-152	TargetScan Human	High (predicted)	PRR5L
hsa-miR-152	TargetScan Human	High (predicted)	PSEN1
hsa-miR-152	TargetScan Human	High (predicted)	PSMC2
hsa-miR-152	TargetScan Human	High (predicted)	PTEN
hsa-miR-152	TargetScan Human	High (predicted)	PTGES3
hsa-miR-152	TargetScan Human	High (predicted)	PTGS1
hsa-miR-152	TargetScan Human	High (predicted)	PTPN14
hsa-miR-152	TargetScan Human	High (predicted)	PTPRD
hsa-miR-152	TargetScan Human	High (predicted)	PTPRM
hsa-miR-152	TargetScan Human	High (predicted)	RAB34
hsa-miR-152	TargetScan Human	High (predicted)	RBFOX2
hsa-miR-152	TargetScan Human	High (predicted)	RICTOR
hsa-miR-152	TargetScan Human	High (predicted)	ROBO1
hsa-miR-152	TargetScan Human	High (predicted)	ROBO2
hsa-miR-152	TargetScan Human	High (predicted)	ROCK1
hsa-miR-152	TargetScan Human	High (predicted)	RORA
hsa-miR-152	TargetScan Human	High (predicted)	RPL36A
hsa-miR-152	TargetScan Human,miRecords	Experimentally Observed,High (predicted)	RPS6KA5
hsa-miR-152	TargetScan Human	High (predicted)	RTN4
hsa-miR-152	TargetScan Human	High (predicted)	RUNX1T1
hsa-miR-152	TargetScan Human	High (predicted)	S1PR1
hsa-miR-152	TargetScan Human	High (predicted)	SACS
hsa-miR-152	TargetScan Human	High (predicted)	SCAP
hsa-miR-152	TargetScan Human	High (predicted)	SERPINE1
hsa-miR-152	TargetScan Human	High (predicted)	SH2B3
hsa-miR-152	TargetScan Human	High (predicted)	SH3KBP1
hsa-miR-152	TargetScan Human	High (predicted)	SHANK2
hsa-miR-152	TargetScan Human	High (predicted)	SKP1
hsa-miR-152	TargetScan Human	High (predicted)	SLC2A1
hsa-miR-152	TargetScan Human	High (predicted)	SLC2A3
hsa-miR-152	TargetScan Human	High (predicted)	SMAD2
hsa-miR-152	TargetScan Human	High (predicted)	SMAD5
hsa-miR-152	TargetScan Human	High (predicted)	SMARCD1
hsa-miR-152	TargetScan Human	High (predicted)	SMS
hsa-miR-152	TargetScan Human	High (predicted)	SNAP91
hsa-miR-152	TargetScan Human	High (predicted)	SOCS3
hsa-miR-152	TargetScan Human	High (predicted)	SOS1
hsa-miR-152	TargetScan Human	High (predicted)	SOS2
hsa-miR-152	TargetScan Human	High (predicted)	SPTLC3
hsa-miR-152	TargetScan Human	High (predicted)	SRPK2
hsa-miR-152	TargetScan Human	High (predicted)	SUDS3
hsa-miR-152	TargetScan Human	High (predicted)	SYNJ1
hsa-miR-152	TargetScan Human	High (predicted)	SYT2
hsa-miR-152	TargetScan Human	High (predicted)	TAF4
hsa-miR-152	TargetScan Human	High (predicted)	TAF4B
hsa-miR-152	TargetScan Human	High (predicted)	TBL1XR1
hsa-miR-152	TargetScan Human	High (predicted)	TCF4
hsa-miR-152	TargetScan Human	High (predicted)	TEAD1
hsa-miR-152	TargetScan Human	High (predicted)	TEK
hsa-miR-152	TargetScan Human	High (predicted)	TFRC
hsa-miR-152	TargetScan Human	High (predicted)	TGFA
hsa-miR-152	TargetScan Human	High (predicted)	TGFB2
hsa-miR-152	TargetScan Human	High (predicted)	TMSB10/TMSB4X
hsa-miR-152	TargetScan Human	High (predicted)	TNFRSF1B
hsa-miR-152	TargetScan Human	High (predicted)	TNPO1
hsa-miR-152	TargetScan Human	High (predicted),Moderate (predicted)	TRAK1
hsa-miR-152	TargetScan Human	High (predicted)	TXNIP
hsa-miR-152	TargetScan Human	High (predicted)	UBE2D1
hsa-miR-152	TargetScan Human	High (predicted)	UBE2D3
hsa-miR-152	TargetScan Human	High (predicted)	UBE3B
hsa-miR-152	TargetScan Human	High (predicted)	UBE4B
hsa-miR-152	TargetScan Human	High (predicted)	UCP3
hsa-miR-152	TargetScan Human	High (predicted)	USP12
hsa-miR-152	TargetScan Human	High (predicted)	USP32
hsa-miR-152	TargetScan Human	High (predicted)	USP33
hsa-miR-152	TargetScan Human	High (predicted)	USP4
hsa-miR-152	TargetScan Human	High (predicted)	USP47
hsa-miR-152	TargetScan Human	High (predicted)	USP48
hsa-miR-152	TargetScan Human	High (predicted)	USP6
hsa-miR-152	TargetScan Human	High (predicted)	USP7
hsa-miR-152	TargetScan Human	High (predicted)	VAV2
hsa-miR-152	TargetScan Human	High (predicted)	WASL
hsa-miR-152	TargetScan Human	High (predicted)	WNT1
hsa-miR-152	TargetScan Human	High (predicted)	WNT10B
hsa-miR-152	TargetScan Human	High (predicted)	YWHAB
hsa-miR-152	TargetScan Human	High (predicted)	ZDHHC17
hsa-miR-152	TargetScan Human	High (predicted)	ZFHX3
hsa-miR-193a-5p	TargetScan Human	High (predicted)	ACPP
hsa-miR-193a-5p	Ingenuity Expert Findings	Experimentally Observed	Ccl6
hsa-miR-193a-5p	TargetScan Human	High (predicted)	CRY1
hsa-miR-193a-5p	TargetScan Human	High (predicted)	EIF2S2
hsa-miR-193a-5p	TargetScan Human	High (predicted)	FADS1
hsa-miR-193a-5p	TargetScan Human	High (predicted)	GPR17
hsa-miR-193a-5p	TargetScan Human	High (predicted)	GPX8
hsa-miR-193a-5p	TargetScan Human	High (predicted)	HKR1
hsa-miR-193a-5p	TargetScan Human	High (predicted)	HSPB6
hsa-miR-193a-5p	Ingenuity Expert Findings	Experimentally Observed	IL10
hsa-miR-193a-5p	Ingenuity Expert Findings	Experimentally Observed	IL2RG
hsa-miR-193a-5p	TargetScan Human	High (predicted)	ITK
hsa-miR-193a-5p	TargetScan Human	High (predicted)	ITSN1
hsa-miR-193a-5p	TargetScan Human	High (predicted)	KDELR3
hsa-miR-193a-5p	TargetScan Human	High (predicted)	KLRD1
hsa-miR-193a-5p	TargetScan Human	High (predicted)	LAIR1
hsa-miR-193a-5p	TargetScan Human	High (predicted)	PDE1C
hsa-miR-193a-5p	TargetScan Human	High (predicted)	PLCG2
hsa-miR-193a-5p	TargetScan Human	High (predicted)	RPRM
hsa-miR-193a-5p	TargetScan Human	High (predicted)	USO1
hsa-miR-323-3p	TargetScan Human	High (predicted)	KRAS
hsa-miR-323-3p	TargetScan Human	High (predicted)	UBE2Q1
hsa-miR-335	TargetScan Human	High (predicted)	ACVR1C
hsa-miR-335	TargetScan Human	High (predicted)	ADAM19
hsa-miR-335	TargetScan Human	High (predicted)	ADCY3
hsa-miR-335	TargetScan Human	High (predicted)	AHSG
hsa-miR-335	TargetScan Human	High (predicted)	AKAP2
hsa-miR-335	TargetScan Human	High (predicted)	ARHGEF2
hsa-miR-335	TargetScan Human	High (predicted)	ASPH
hsa-miR-335	TargetScan Human	High (predicted)	B4GAT1
hsa-miR-335	TargetScan Human	High (predicted)	CAMKK2
hsa-miR-335	TargetScan Human	High (predicted)	CASP7
hsa-miR-335	TargetScan Human	High (predicted)	CCL5
hsa-miR-335	TargetScan Human	High (predicted)	CCNF
hsa-miR-335	TargetScan Human	High (predicted)	CDC7
hsa-miR-335	TargetScan Human	High (predicted)	CDH11
hsa-miR-335	TargetScan Human	High (predicted)	CNGB1
hsa-miR-335	TargetScan Human	High (predicted)	COL5A2
hsa-miR-335	TargetScan Human	High (predicted)	CRKL
hsa-miR-335	TargetScan Human	High (predicted)	DAAM1
hsa-miR-335	TargetScan Human	High (predicted)	DCX
hsa-miR-335	TargetScan Human	High (predicted)	DGKB
hsa-miR-335	TargetScan Human	High (predicted)	DOK6
hsa-miR-335	TargetScan Human	High (predicted)	EEF2K
hsa-miR-335	TargetScan Human	High (predicted)	EFNA5
hsa-miR-335	TargetScan Human	High (predicted)	EFNB1
hsa-miR-335	TargetScan Human	High (predicted)	EIF4EBP2
hsa-miR-335	TargetScan Human	High (predicted)	ENAH
hsa-miR-335	TargetScan Human	High (predicted)	ENPEP
hsa-miR-335	TargetScan Human	High (predicted)	EPHA4
hsa-miR-335	TargetScan Human	High (predicted)	ERBB4
hsa-miR-335	TargetScan Human	High (predicted)	ETS2
hsa-miR-335	TargetScan Human	High (predicted)	EYA3
hsa-miR-335	TargetScan Human	High (predicted)	F13A1
hsa-miR-335	TargetScan Human	High (predicted)	FGF2
hsa-miR-335	TargetScan Human	High (predicted)	FLT1
hsa-miR-335	TargetScan Human	High (predicted)	FRS2
hsa-miR-335	TargetScan Human	High (predicted)	FZD3
hsa-miR-335	TargetScan Human	High (predicted)	GFAP
hsa-miR-335	TargetScan Human	High (predicted)	GOSR1
hsa-miR-335	TargetScan Human	High (predicted)	HAND1
hsa-miR-335	TargetScan Human	High (predicted)	HNRNPA2B1
hsa-miR-335	TargetScan Human	High (predicted)	HTR4
hsa-miR-335	TargetScan Human	High (predicted)	IRF1
hsa-miR-335	TargetScan Human	High (predicted)	ISL1
hsa-miR-335	TargetScan Human	High (predicted)	ITGB8
hsa-miR-335	TargetScan Human	High (predicted)	JUP
hsa-miR-335	TargetScan Human	High (predicted)	KALRN
hsa-miR-335	TargetScan Human	High (predicted)	KAT7
hsa-miR-335	TargetScan Human	High (predicted)	KDELR1
hsa-miR-335	Ingenuity Expert Findings	Experimentally Observed	KIT
hsa-miR-335	TargetScan Human	High (predicted)	KLF12
hsa-miR-335	TargetScan Human	High (predicted)	KPNA6
hsa-miR-335	TargetScan Human	High (predicted)	LDHB
hsa-miR-335	TargetScan Human	High (predicted)	LPAR1
hsa-miR-335	TargetScan Human	High (predicted)	MAP3K2
hsa-miR-335	TargetScan Human	High (predicted)	MAPK10
hsa-miR-335	TargetScan Human	High (predicted)	MAT2B
hsa-miR-335	TargetScan Human	High (predicted)	MAX
hsa-miR-335	TargetScan Human	High (predicted)	MDM4
hsa-miR-335	TargetScan Human	High (predicted)	MED21
hsa-miR-335	TargetScan Human	High (predicted)	MED6
hsa-miR-335	TargetScan Human	High (predicted)	MSMO1
hsa-miR-335	TargetScan Human	High (predicted)	MTMR9
hsa-miR-335	TargetScan Human	High (predicted)	NMNAT2
hsa-miR-335	TargetScan Human	High (predicted)	NXPH2
hsa-miR-335	TargetScan Human	High (predicted)	OPN1MW (includes others)
hsa-miR-335	TargetScan Human	High (predicted)	PGF
hsa-miR-335	TargetScan Human	High (predicted)	PGM3
hsa-miR-335	TargetScan Human	High (predicted)	PGR
hsa-miR-335	TargetScan Human	High (predicted)	PMEPA1
hsa-miR-335	TargetScan Human	High (predicted)	POU5F1
hsa-miR-335	TargetScan Human	High (predicted)	PPARA
hsa-miR-335	TargetScan Human	High (predicted)	PPP2R5C
hsa-miR-335	TargetScan Human	High (predicted)	PRKAA2
hsa-miR-335	TargetScan Human	High (predicted)	PRKD1
hsa-miR-335	TargetScan Human	High (predicted)	PRPF4B
hsa-miR-335	TargetScan Human	High (predicted)	PSMB2
hsa-miR-335	TargetScan Human	High (predicted)	PTPMT1
hsa-miR-335	Ingenuity Expert Findings	Experimentally Observed	PTPN11
hsa-miR-335	TargetScan Human	High (predicted)	PTPRB
hsa-miR-335	Ingenuity Expert Findings	Experimentally Observed	PXN
hsa-miR-335	TargetScan Human	High (predicted)	PYGO2
hsa-miR-335	TargetScan Human	High (predicted)	RAB11B
hsa-miR-335	Ingenuity Expert Findings,TargetScan Human	Experimentally Observed,High (predicted)	RASA1
hsa-miR-335	TargetScan Human	High (predicted)	RBFOX2
hsa-miR-335	TargetScan Human	High (predicted)	RGN
hsa-miR-335	TargetScan Human	High (predicted)	ROCK1
hsa-miR-335	TargetScan Human	High (predicted)	RPRM
hsa-miR-335	TargetScan Human	High (predicted)	SEPHS1
hsa-miR-335	TargetScan Human	High (predicted)	SEPT10
hsa-miR-335	TargetScan Human	High (predicted)	SGMS2
hsa-miR-335	TargetScan Human	High (predicted)	SMARCA2
hsa-miR-335	TargetScan Human	High (predicted)	SORCS1
hsa-miR-335	TargetScan Human	High (predicted)	SP1
hsa-miR-335	Ingenuity Expert Findings	Experimentally Observed	SRF
hsa-miR-335	TargetScan Human	High (predicted)	SRGAP1
hsa-miR-335	TargetScan Human	High (predicted)	SSX2IP
hsa-miR-335	TargetScan Human	High (predicted)	TICAM2
hsa-miR-335	TargetScan Human	High (predicted)	TSPAN6
hsa-miR-335	TargetScan Human	High (predicted)	TTK
hsa-miR-335	TargetScan Human	High (predicted)	UBE2G1
hsa-miR-335	TargetScan Human	High (predicted)	UBE3B
hsa-miR-335	TargetScan Human	High (predicted)	VAPA
hsa-miR-335	TargetScan Human	High (predicted)	VAV2
hsa-miR-335	TargetScan Human	High (predicted)	WWC1
hsa-miR-335	TargetScan Human	High (predicted)	ZEB2
hsa-miR-494	TargetScan Human	High (predicted)	ACVR1C
hsa-miR-494	TargetScan Human	High (predicted)	ADAM10
hsa-miR-494	TargetScan Human	High (predicted)	ADCY5
hsa-miR-494	TargetScan Human	High (predicted)	ADCY6
hsa-miR-494	TargetScan Human	High (predicted)	ADRBK2
hsa-miR-494	TargetScan Human	High (predicted)	2001-08-01
hsa-miR-494	TargetScan Human	High (predicted)	2003-08-01
hsa-miR-494	TargetScan Human	High (predicted)	AK5
hsa-miR-494	TargetScan Human	High (predicted)	ANAPC7
hsa-miR-494	TargetScan Human	High (predicted)	APC
hsa-miR-494	TargetScan Human	High (predicted)	ARCN1
hsa-miR-494	TargetScan Human	High (predicted)	ARHGAP26
hsa-miR-494	TargetScan Human	High (predicted)	ARHGAP5
hsa-miR-494	TargetScan Human	High (predicted)	ARHGEF12
hsa-miR-494	TargetScan Human	High (predicted)	ARHGEF17
hsa-miR-494	TargetScan Human	High (predicted)	ARID4B
hsa-miR-494	TargetScan Human	High (predicted)	ATF3
hsa-miR-494	TargetScan Human	High (predicted)	ATP5G2
hsa-miR-494	TargetScan Human	High (predicted)	ATRX
hsa-miR-494	TargetScan Human	High (predicted)	BACH1
hsa-miR-494	TargetScan Human	High (predicted)	BBC3
hsa-miR-494	TargetScan Human	High (predicted)	BCL2L11
hsa-miR-494	TargetScan Human	High (predicted)	BDNF
hsa-miR-494	TargetScan Human	High (predicted)	BHLHE40
hsa-miR-494	TargetScan Human	High (predicted)	BMI1
hsa-miR-494	TargetScan Human	High (predicted)	BMPR2
hsa-miR-494	TargetScan Human	High (predicted)	C9
hsa-miR-494	TargetScan Human	High (predicted)	CACNA1C
hsa-miR-494	TargetScan Human	High (predicted)	CAMK1
hsa-miR-494	TargetScan Human	High (predicted)	CAMK2D
hsa-miR-494	TargetScan Human	High (predicted)	CAST
hsa-miR-494	TargetScan Human	High (predicted)	CBLL1
hsa-miR-494	TargetScan Human	High (predicted)	CBS/LOC102724560
hsa-miR-494	TargetScan Human	High (predicted)	CCND2
hsa-miR-494	TargetScan Human	High (predicted)	CCRN4L
hsa-miR-494	TargetScan Human	High (predicted)	CD3G
hsa-miR-494	TargetScan Human	High (predicted)	CDK6
hsa-miR-494	TargetScan Human	High (predicted)	CDS1
hsa-miR-494	TargetScan Human	High (predicted)	CFTR
hsa-miR-494	TargetScan Human	High (predicted)	CKS1B
hsa-miR-494	TargetScan Human	High (predicted)	CLOCK
hsa-miR-494	TargetScan Human	High (predicted)	CNR1
hsa-miR-494	TargetScan Human	High (predicted)	COL6A6
hsa-miR-494	TargetScan Human	High (predicted)	CPT1A
hsa-miR-494	TargetScan Human	High (predicted)	CREBZF
hsa-miR-494	TargetScan Human	High (predicted)	CS
hsa-miR-494	TargetScan Human	High (predicted)	CSNK1G1
hsa-miR-494	TargetScan Human	High (predicted)	CUL1
hsa-miR-494	TargetScan Human	High (predicted)	CUL3
hsa-miR-494	TargetScan Human	High (predicted)	CXCR5
hsa-miR-494	TargetScan Human	High (predicted)	CYFIP2
hsa-miR-494	TargetScan Human	High (predicted)	DLD
hsa-miR-494	TargetScan Human	High (predicted)	DLG2
hsa-miR-494	TargetScan Human	High (predicted)	DNAJA2
hsa-miR-494	TargetScan Human	High (predicted)	DPYSL2
hsa-miR-494	TargetScan Human	High (predicted)	DPYSL3
hsa-miR-494	TargetScan Human	High (predicted)	DSEL
hsa-miR-494	TargetScan Human	High (predicted)	EFNA2
hsa-miR-494	TargetScan Human	High (predicted)	EFNB2
hsa-miR-494	TargetScan Human	High (predicted)	EIF1
hsa-miR-494	TargetScan Human	High (predicted)	EIF5
hsa-miR-494	TargetScan Human	High (predicted)	ELF1
hsa-miR-494	TargetScan Human	High (predicted)	ELF2
hsa-miR-494	TargetScan Human	High (predicted)	ENAH
hsa-miR-494	TargetScan Human	High (predicted)	ENC1
hsa-miR-494	TargetScan Human	High (predicted)	ERO1LB
hsa-miR-494	TargetScan Human	High (predicted)	F11R
hsa-miR-494	miRecords	Experimentally Observed	FGF16
hsa-miR-494	TargetScan Human	High (predicted)	FGF7
hsa-miR-494	TargetScan Human	High (predicted)	FGF9
hsa-miR-494	TargetScan Human	High (predicted)	FGFR2
hsa-miR-494	TargetScan Human	High (predicted)	FOXA1
hsa-miR-494	TargetScan Human	High (predicted)	FZD2
hsa-miR-494	TargetScan Human	High (predicted)	GABRA5
hsa-miR-494	TargetScan Human	High (predicted)	GDNF
hsa-miR-494	TargetScan Human	High (predicted)	GFPT1
hsa-miR-494	TargetScan Human	High (predicted)	GK
hsa-miR-494	TargetScan Human	High (predicted)	GK5
hsa-miR-494	TargetScan Human	High (predicted)	GLI3
hsa-miR-494	TargetScan Human	High (predicted)	GNAI3
hsa-miR-494	TargetScan Human	High (predicted)	GOSR1
hsa-miR-494	TargetScan Human	High (predicted)	GOSR2
hsa-miR-494	TargetScan Human	High (predicted)	GPT2
hsa-miR-494	TargetScan Human	High (predicted)	GRIK2
hsa-miR-494	TargetScan Human	High (predicted)	GRIK3
hsa-miR-494	TargetScan Human	High (predicted)	GRINA
hsa-miR-494	TargetScan Human	High (predicted)	GTF2E1
hsa-miR-494	TargetScan Human	High (predicted)	GUCA1B
hsa-miR-494	TargetScan Human	High (predicted)	H3F3A/H3F3B
hsa-miR-494	TargetScan Human	High (predicted)	HHIP
hsa-miR-494	TargetScan Human	High (predicted)	HLA-DQA1
hsa-miR-494	TargetScan Human	High (predicted)	HMGCS1
hsa-miR-494	miRecords	Experimentally Observed	HMOX1
hsa-miR-494	TargetScan Human	High (predicted)	HS2ST1
hsa-miR-494	TargetScan Human	High (predicted)	HSPA12A
hsa-miR-494	TargetScan Human	High (predicted)	IGF1R
hsa-miR-494	TargetScan Human	High (predicted)	IGF2BP1
hsa-miR-494	TargetScan Human	High (predicted)	IKBKAP
hsa-miR-494	TargetScan Human	High (predicted)	IL12B
hsa-miR-494	TargetScan Human	High (predicted)	INHBB
hsa-miR-494	TargetScan Human	High (predicted)	INPP5B
hsa-miR-494	TargetScan Human	High (predicted)	IRAK3
hsa-miR-494	TargetScan Human	High (predicted)	IRS1
hsa-miR-494	TargetScan Human	High (predicted)	JUND
hsa-miR-494	TargetScan Human	High (predicted)	JUP
hsa-miR-494	Ingenuity Expert Findings	Experimentally Observed	KIT
hsa-miR-494	TargetScan Human	High (predicted)	KLF9
hsa-miR-494	TargetScan Human	High (predicted)	KPNA1
hsa-miR-494	TargetScan Human	High (predicted)	LDLRAP1
hsa-miR-494	TargetScan Human	High (predicted)	LEFTY2
hsa-miR-494	TargetScan Human	High (predicted)	LIF
hsa-miR-494	TargetScan Human	High (predicted)	LMNB2
hsa-miR-494	TargetScan Human	High (predicted)	LRP8
hsa-miR-494	TargetScan Human	High (predicted)	MAF
hsa-miR-494	TargetScan Human	High (predicted)	MAT2A
hsa-miR-494	TargetScan Human	High (predicted)	MBD2
hsa-miR-494	TargetScan Human	High (predicted)	MDM2
hsa-miR-494	TargetScan Human	High (predicted)	MYLIP
hsa-miR-494	TargetScan Human	High (predicted)	NADK
hsa-miR-494	TargetScan Human	High (predicted)	NCF2
hsa-miR-494	TargetScan Human	High (predicted)	NDUFA4
hsa-miR-494	TargetScan Human	High (predicted)	NEDD4L
hsa-miR-494	TargetScan Human	High (predicted)	NFAT5
hsa-miR-494	TargetScan Human	High (predicted)	NFIB
hsa-miR-494	TargetScan Human	High (predicted)	NMNAT2
hsa-miR-494	TargetScan Human	High (predicted)	NNT
hsa-miR-494	TargetScan Human	High (predicted)	NPR3
hsa-miR-494	TargetScan Human	High (predicted)	NR2C2
hsa-miR-494	TargetScan Human	High (predicted)	NRG3
hsa-miR-494	TargetScan Human	High (predicted)	NSD1
hsa-miR-494	TargetScan Human	High (predicted)	OCLN
hsa-miR-494	TargetScan Human	High (predicted)	PARP16
hsa-miR-494	TargetScan Human	High (predicted)	PARP8
hsa-miR-494	TargetScan Human	High (predicted)	PBRM1
hsa-miR-494	TargetScan Human	High (predicted)	PDE4B
hsa-miR-494	TargetScan Human	High (predicted)	PDGFRA
hsa-miR-494	TargetScan Human	High (predicted)	PIK3R3
hsa-miR-494	TargetScan Human	High (predicted)	PIP4K2B
hsa-miR-494	TargetScan Human	High (predicted)	PITX2
hsa-miR-494	TargetScan Human	High (predicted)	PLA2G12B
hsa-miR-494	TargetScan Human	High (predicted)	PLCB1
hsa-miR-494	TargetScan Human	High (predicted)	PLEKHA2
hsa-miR-494	TargetScan Human	High (predicted)	PNOC
hsa-miR-494	TargetScan Human	High (predicted)	POU2F1
hsa-miR-494	TargetScan Human	High (predicted)	PPARGC1A
hsa-miR-494	TargetScan Human	High (predicted)	PPFIA1
hsa-miR-494	TargetScan Human	High (predicted)	PPFIA3
hsa-miR-494	TargetScan Human	High (predicted)	PPM1B
hsa-miR-494	TargetScan Human	High (predicted)	PPM1D
hsa-miR-494	TargetScan Human	High (predicted)	PPP2R2B
hsa-miR-494	TargetScan Human	High (predicted)	PPP2R5E
hsa-miR-494	TargetScan Human	High (predicted)	PRKAB2
hsa-miR-494	TargetScan Human	High (predicted)	PRKCE
hsa-miR-494	TargetScan Human	High (predicted)	PROS1
hsa-miR-494	TargetScan Human	High (predicted)	PRPF40A
hsa-miR-494	TargetScan Human,miRecords	Experimentally Observed,High (predicted)	PTEN
hsa-miR-494	TargetScan Human	High (predicted)	PTPN11
hsa-miR-494	TargetScan Human	High (predicted)	PTPN14
hsa-miR-494	TargetScan Human	High (predicted)	PTPRB
hsa-miR-494	TargetScan Human	High (predicted)	PTPRE
hsa-miR-494	TargetScan Human	High (predicted)	RAB5A
hsa-miR-494	TargetScan Human	High (predicted)	RAD23B
hsa-miR-494	TargetScan Human	High (predicted)	RAP1B
hsa-miR-494	TargetScan Human	High (predicted)	RAP2B
hsa-miR-494	TargetScan Human	High (predicted)	RBBP4
hsa-miR-494	TargetScan Human	High (predicted)	RCAN2
hsa-miR-494	TargetScan Human	High (predicted)	RDH10
hsa-miR-494	TargetScan Human	High (predicted)	ROBO2
hsa-miR-494	TargetScan Human	High (predicted)	ROCK1
hsa-miR-494	TargetScan Human	High (predicted)	RORA
hsa-miR-494	TargetScan Human	High (predicted)	SAP18
hsa-miR-494	TargetScan Human	High (predicted)	SCD5
hsa-miR-494	TargetScan Human	High (predicted)	SEMA3A
hsa-miR-494	TargetScan Human	High (predicted)	SEPT9
hsa-miR-494	TargetScan Human	High (predicted)	SGMS2
hsa-miR-494	TargetScan Human	High (predicted)	SHANK2
hsa-miR-494	TargetScan Human	High (predicted)	SHC3
hsa-miR-494	TargetScan Human	High (predicted)	SIRT1
hsa-miR-494	TargetScan Human	High (predicted)	SLC12A2
hsa-miR-494	TargetScan Human	High (predicted)	SLC1A2
hsa-miR-494	TargetScan Human	High (predicted)	SLC8A2
hsa-miR-494	TargetScan Human	High (predicted)	SMAD9
hsa-miR-494	TargetScan Human	High (predicted)	SMARCE1
hsa-miR-494	TargetScan Human	High (predicted)	SOCS6
hsa-miR-494	TargetScan Human	High (predicted)	SP4
hsa-miR-494	TargetScan Human	High (predicted)	SSX2IP
hsa-miR-494	TargetScan Human	High (predicted)	STAM
hsa-miR-494	TargetScan Human	High (predicted)	SUFU
hsa-miR-494	TargetScan Human	High (predicted)	SUV39H2
hsa-miR-494	TargetScan Human	High (predicted)	TAC1
hsa-miR-494	TargetScan Human	High (predicted)	TAF4B
hsa-miR-494	TargetScan Human	High (predicted)	TAOK3
hsa-miR-494	TargetScan Human	High (predicted)	TBX5
hsa-miR-494	TargetScan Human	High (predicted)	TCF7L2
hsa-miR-494	TargetScan Human	High (predicted)	THRAP3
hsa-miR-494	TargetScan Human	High (predicted)	TLR6
hsa-miR-494	TargetScan Human	High (predicted)	TNFRSF9
hsa-miR-494	TargetScan Human	High (predicted)	TNFSF15
hsa-miR-494	TargetScan Human	High (predicted)	TNKS
hsa-miR-494	TargetScan Human	High (predicted)	TRAF3
hsa-miR-494	TargetScan Human	High (predicted)	UBE2K
hsa-miR-494	TargetScan Human	High (predicted)	USP27X
hsa-miR-494	TargetScan Human	High (predicted)	USP31
hsa-miR-494	TargetScan Human	High (predicted)	USP36
hsa-miR-494	TargetScan Human	High (predicted)	WIPF1
hsa-miR-494	TargetScan Human	High (predicted)	WNT5A
hsa-miR-494	TargetScan Human	High (predicted)	XIAP
hsa-miR-494	TargetScan Human	High (predicted)	ZFHX3

## Sheet: Filters
Â© 2000-2015 QIAGEN. All rights reserved.
miRNA ID	Source	Confidence	Symbol
hsa-miR-99b	TargetScan Human	High (predicted)	ADCY1
hsa-miR-99b	TargetScan Human	High (predicted)	2002-08-01
hsa-miR-99b	TargetScan Human	High (predicted)	BMPR2
hsa-miR-99b	TargetScan Human	High (predicted)	CLDN11
hsa-miR-99b	miRecords	Experimentally Observed	FGF16
hsa-miR-99b	Ingenuity Expert Findings,TargetScan Human,miRecords	Experimentally Observed,High (predicted)	FGFR3
hsa-miR-99b	TargetScan Human	High (predicted)	FKBP5
hsa-miR-99b	TargetScan Human	High (predicted)	FZD5
hsa-miR-99b	TargetScan Human	High (predicted)	FZD8
hsa-miR-99b	TargetScan Human	High (predicted)	HS3ST2
hsa-miR-99b	TargetScan Human	High (predicted)	HS3ST3B1
hsa-miR-99b	TargetScan Human	High (predicted)	ICMT
hsa-miR-99b	Ingenuity Expert Findings,TargetScan Human,miRecords	Experimentally Observed,High (predicted)	IGF1R
hsa-miR-99b	TargetScan Human	High (predicted)	MTMR3
hsa-miR-99b	Ingenuity Expert Findings,TargetScan Human,miRecords	Experimentally Observed,High (predicted)	MTOR
hsa-miR-99b	TargetScan Human	High (predicted)	NOX4
hsa-miR-99b	miRecords	Experimentally Observed	PLK1
hsa-miR-99b	TargetScan Human	High (predicted)	PPFIA3
hsa-miR-99b	TargetScan Human	High (predicted)	PPP1CB
hsa-miR-99b	TargetScan Human	High (predicted)	PPP3CA
hsa-miR-99b	TargetScan Human	High (predicted)	RAP1B
hsa-miR-99b	miRecords	Experimentally Observed	RPTOR
hsa-miR-99b	TargetScan Human	High (predicted)	SMARCA4
hsa-miR-99b	TargetScan Human	High (predicted)	SMARCD1
hsa-miR-99b	TargetScan Human	High (predicted)	SUDS3
hsa-miR-142-5p	TargetScan Human	High (predicted)	ITGAV
hsa-miR-152	TargetScan Human	High (predicted)	ABCA1
hsa-miR-152	TargetScan Human	High (predicted),Moderate (predicted)	ABHD12
hsa-miR-152	TargetScan Human	High (predicted)	ABL2
hsa-miR-152	TargetScan Human	High (predicted)	ACVR1
hsa-miR-152	TargetScan Human	High (predicted)	ACVR2B
hsa-miR-152	TargetScan Human	High (predicted)	ADAM17
hsa-miR-152	TargetScan Human	High (predicted)	ADAMTS5
hsa-miR-152	TargetScan Human	High (predicted)	ADCY2
hsa-miR-152	TargetScan Human	High (predicted)	2001-08-01
hsa-miR-152	TargetScan Human	High (predicted)	2004-08-01
hsa-miR-152	TargetScan Human	High (predicted)	AJUBA
hsa-miR-152	TargetScan Human	High (predicted)	AKAP1
hsa-miR-152	TargetScan Human	High (predicted)	AKAP7
hsa-miR-152	TargetScan Human	High (predicted)	ALG13
hsa-miR-152	TargetScan Human	High (predicted)	AP1G1
hsa-miR-152	TargetScan Human	High (predicted)	AQP4
hsa-miR-152	TargetScan Human	High (predicted)	ARF4
hsa-miR-152	TargetScan Human	High (predicted)	ARHGEF12
hsa-miR-152	TargetScan Human	High (predicted)	ARHGEF17
hsa-miR-152	TargetScan Human	High (predicted)	ASPH
hsa-miR-152	TargetScan Human	High (predicted)	ATP2A2
hsa-miR-152	TargetScan Human	High (predicted)	ATP2B4
hsa-miR-152	TargetScan Human	High (predicted)	BCL2L11
hsa-miR-152	TargetScan Human	High (predicted)	BHLHE41
hsa-miR-152	TargetScan Human	High (predicted)	BMP3
hsa-miR-152	TargetScan Human	High (predicted)	CAMK2A
hsa-miR-152	TargetScan Human	High (predicted)	CAND1
hsa-miR-152	TargetScan Human	High (predicted)	CANX
hsa-miR-152	TargetScan Human	High (predicted)	CAST
hsa-miR-152	TargetScan Human	High (predicted)	CAV2
hsa-miR-152	TargetScan Human	High (predicted)	CBLL1
hsa-miR-152	TargetScan Human	High (predicted)	CBX5
hsa-miR-152	Ingenuity Expert Findings,TargetScan Human	Experimentally Observed,High (predicted)	CCKBR
hsa-miR-152	TargetScan Human	High (predicted)	CDC25B
hsa-miR-152	TargetScan Human	High (predicted)	CDK1
hsa-miR-152	TargetScan Human	High (predicted)	CDK5R1
hsa-miR-152	TargetScan Human	High (predicted)	CDK6
hsa-miR-152	TargetScan Human	High (predicted)	CDK8
hsa-miR-152	TargetScan Human	High (predicted)	CDKN1B
hsa-miR-152	TargetScan Human	High (predicted)	CEBPG
hsa-miR-152	TargetScan Human	High (predicted)	CFL2
hsa-miR-152	TargetScan Human	High (predicted)	CHMP4B
hsa-miR-152	TargetScan Human	High (predicted)	CHRNB2
hsa-miR-152	TargetScan Human	High (predicted)	CHST1
hsa-miR-152	TargetScan Human	High (predicted)	CIITA
hsa-miR-152	TargetScan Human	High (predicted)	CLOCK
hsa-miR-152	TargetScan Human	High (predicted)	CNR1
hsa-miR-152	TargetScan Human	High (predicted)	COL2A1
hsa-miR-152	TargetScan Human	High (predicted)	COL4A1
hsa-miR-152	TargetScan Human	High (predicted)	COL6A3
hsa-miR-152	TargetScan Human	High (predicted)	CPT1A
hsa-miR-152	TargetScan Human	High (predicted)	CS
hsa-miR-152	TargetScan Human	High (predicted)	CSF1
hsa-miR-152	TargetScan Human	High (predicted)	DDX6
hsa-miR-152	TargetScan Human	High (predicted)	DLG2
hsa-miR-152	TargetScan Human	High (predicted)	DMPK
hsa-miR-152	TargetScan Human	High (predicted)	DNAJB12
hsa-miR-152	TargetScan Human	High (predicted)	DNAJB4
hsa-miR-152	TargetScan Human	High (predicted)	DNAJC16
hsa-miR-152	TargetScan Human	High (predicted)	DNAJC18
hsa-miR-152	TargetScan Human	High (predicted)	DNM3
hsa-miR-152	TargetScan Human,miRecords	Experimentally Observed,High (predicted)	DNMT1
hsa-miR-152	TarBase,miRecords	Experimentally Observed	DNMT3B
hsa-miR-152	TargetScan Human	High (predicted)	DPYSL5
hsa-miR-152	TargetScan Human	High (predicted)	DUSP8
hsa-miR-152	TargetScan Human	High (predicted)	DYRK1A
hsa-miR-152	TargetScan Human	High (predicted)	E2F3
hsa-miR-152	TargetScan Human	High (predicted)	EFNB2
hsa-miR-152	TargetScan Human	High (predicted)	ELF5
hsa-miR-152	TargetScan Human	High (predicted)	ELMO1
hsa-miR-152	TargetScan Human	High (predicted)	EPAS1
hsa-miR-152	TargetScan Human	High (predicted)	EPHA8
hsa-miR-152	TargetScan Human	High (predicted)	EPN2
hsa-miR-152	TargetScan Human	High (predicted)	EPS15
hsa-miR-152	TargetScan Human	High (predicted)	ERBB3
hsa-miR-152	TargetScan Human	High (predicted)	ERRFI1
hsa-miR-152	TargetScan Human	High (predicted)	ESR1
hsa-miR-152	TargetScan Human	High (predicted)	ETNK1
hsa-miR-152	TargetScan Human	High (predicted)	EXTL3
hsa-miR-152	TargetScan Human	High (predicted)	EYA3
hsa-miR-152	TargetScan Human	High (predicted)	F3
hsa-miR-152	TargetScan Human	High (predicted)	FGF2
hsa-miR-152	TargetScan Human	High (predicted)	FLOT2
hsa-miR-152	TargetScan Human	High (predicted)	FLT1
hsa-miR-152	TargetScan Human	High (predicted)	FOSB
hsa-miR-152	TargetScan Human	High (predicted)	GABRA1
hsa-miR-152	TargetScan Human	High (predicted)	GADD45A
hsa-miR-152	TargetScan Human	High (predicted)	GLG1
hsa-miR-152	TargetScan Human	High (predicted)	GTF2H1
hsa-miR-152	TargetScan Human	High (predicted)	HLA-A
hsa-miR-152	TargetScan Human	High (predicted)	HLA-DQB1
hsa-miR-152	TargetScan Human	High (predicted)	HLA-DQB2
hsa-miR-152	TargetScan Human	High (predicted)	HMGA2
hsa-miR-152	TargetScan Human	High (predicted)	HOMER1
hsa-miR-152	TargetScan Human	High (predicted)	HSPA4L
hsa-miR-152	TargetScan Human	High (predicted)	IGF1
hsa-miR-152	TargetScan Human	High (predicted)	IKBKB
hsa-miR-152	TargetScan Human	High (predicted)	IL15
hsa-miR-152	TargetScan Human	High (predicted)	IL6ST
hsa-miR-152	TargetScan Human	High (predicted)	INHBB
hsa-miR-152	TargetScan Human	High (predicted)	IPO5
hsa-miR-152	TargetScan Human	High (predicted)	ITGA11
hsa-miR-152	TargetScan Human	High (predicted)	ITGA5
hsa-miR-152	TargetScan Human	High (predicted)	ITGA9
hsa-miR-152	TargetScan Human	High (predicted)	ITGB8
hsa-miR-152	TargetScan Human	High (predicted)	ITPK1
hsa-miR-152	TargetScan Human	High (predicted)	ITSN2
hsa-miR-152	TargetScan Human	High (predicted)	JARID2
hsa-miR-152	TargetScan Human	High (predicted)	KAT7
hsa-miR-152	TargetScan Human	High (predicted)	KIT
hsa-miR-152	TargetScan Human	High (predicted)	KLF4
hsa-miR-152	TargetScan Human	High (predicted)	KLF5
hsa-miR-152	TargetScan Human	High (predicted)	KLF6
hsa-miR-152	TargetScan Human	High (predicted)	KPNA1
hsa-miR-152	TargetScan Human	High (predicted)	KPNA4
hsa-miR-152	TargetScan Human	High (predicted)	LBR
hsa-miR-152	TargetScan Human	High (predicted)	LDLR
hsa-miR-152	TargetScan Human	High (predicted)	LRP8
hsa-miR-152	TargetScan Human	High (predicted)	MAF
hsa-miR-152	TargetScan Human	High (predicted)	MAFG
hsa-miR-152	TargetScan Human	High (predicted)	MAGI1
hsa-miR-152	TargetScan Human	High (predicted)	MAP3K2
hsa-miR-152	TargetScan Human	High (predicted)	MAP3K4
hsa-miR-152	TargetScan Human	High (predicted)	MAP3K9
hsa-miR-152	TargetScan Human	High (predicted)	MASP1
hsa-miR-152	TargetScan Human	High (predicted)	MBOAT2
hsa-miR-152	TargetScan Human	High (predicted)	MDM4
hsa-miR-152	TargetScan Human	High (predicted)	MED1
hsa-miR-152	TargetScan Human	High (predicted)	MED12L
hsa-miR-152	TargetScan Human	High (predicted)	MET
hsa-miR-152	TargetScan Human	High (predicted)	MITF
hsa-miR-152	TargetScan Human	High (predicted)	MMP10
hsa-miR-152	TargetScan Human	High (predicted)	MMP13
hsa-miR-152	TargetScan Human	High (predicted)	MMP15
hsa-miR-152	TargetScan Human	High (predicted)	MPL
hsa-miR-152	TargetScan Human	High (predicted)	MPP5
hsa-miR-152	TargetScan Human	High (predicted)	MPRIP
hsa-miR-152	TargetScan Human	High (predicted)	MRAS
hsa-miR-152	TargetScan Human	High (predicted)	MTA2
hsa-miR-152	TargetScan Human	High (predicted)	MTMR1
hsa-miR-152	TargetScan Human	High (predicted)	MTMR14
hsa-miR-152	TargetScan Human	High (predicted)	MTMR6
hsa-miR-152	TargetScan Human	High (predicted)	MTMR9
hsa-miR-152	TargetScan Human	High (predicted)	MXD1
hsa-miR-152	TargetScan Human	High (predicted)	NCOA1
hsa-miR-152	TargetScan Human	High (predicted)	NCS1
hsa-miR-152	TargetScan Human	High (predicted)	NEUROD1
hsa-miR-152	TargetScan Human	High (predicted)	NFAT5
hsa-miR-152	TargetScan Human	High (predicted)	NFIX
hsa-miR-152	TargetScan Human	High (predicted)	NFYA
hsa-miR-152	TargetScan Human	High (predicted)	NLK
hsa-miR-152	TargetScan Human	High (predicted)	NOG
hsa-miR-152	TargetScan Human,miRecords	Experimentally Observed,Moderate (predicted)	NR1I2
hsa-miR-152	TargetScan Human	High (predicted)	NRAS
hsa-miR-152	TargetScan Human	High (predicted)	NRP1
hsa-miR-152	TargetScan Human	High (predicted)	NSD1
hsa-miR-152	TargetScan Human	High (predicted)	NT5C3A
hsa-miR-152	TargetScan Human	High (predicted)	NUMA1
hsa-miR-152	TargetScan Human	High (predicted)	PCYT1B
hsa-miR-152	TargetScan Human	High (predicted)	PDE4D
hsa-miR-152	TargetScan Human	High (predicted)	PDE5A
hsa-miR-152	TargetScan Human	High (predicted)	PDIA3
hsa-miR-152	TargetScan Human	High (predicted)	PHC3
hsa-miR-152	TargetScan Human	High (predicted)	PI4KA
hsa-miR-152	TargetScan Human	High (predicted)	PIK3C2A
hsa-miR-152	TargetScan Human	High (predicted)	PIK3R3
hsa-miR-152	TargetScan Human	High (predicted)	PODXL
hsa-miR-152	TargetScan Human	High (predicted)	PPAP2B
hsa-miR-152	TargetScan Human	High (predicted)	PPARD
hsa-miR-152	TargetScan Human	High (predicted)	PPARGC1A
hsa-miR-152	TargetScan Human	High (predicted)	PPARGC1B
hsa-miR-152	TargetScan Human	High (predicted)	PPM1L
hsa-miR-152	TargetScan Human	High (predicted)	PPP1CB
hsa-miR-152	TargetScan Human	High (predicted)	PPP1R10
hsa-miR-152	TargetScan Human	High (predicted)	PPP1R12A
hsa-miR-152	TargetScan Human	High (predicted)	PRKAA1
hsa-miR-152	TargetScan Human	High (predicted)	PRKAG2
hsa-miR-152	TargetScan Human	High (predicted)	PRR5L
hsa-miR-152	TargetScan Human	High (predicted)	PSEN1
hsa-miR-152	TargetScan Human	High (predicted)	PSMC2
hsa-miR-152	TargetScan Human	High (predicted)	PTEN
hsa-miR-152	TargetScan Human	High (predicted)	PTGES3
hsa-miR-152	TargetScan Human	High (predicted)	PTGS1
hsa-miR-152	TargetScan Human	High (predicted)	PTPN14
hsa-miR-152	TargetScan Human	High (predicted)	PTPRD
hsa-miR-152	TargetScan Human	High (predicted)	PTPRM
hsa-miR-152	TargetScan Human	High (predicted)	RAB34
hsa-miR-152	TargetScan Human	High (predicted)	RBFOX2
hsa-miR-152	TargetScan Human	High (predicted)	RICTOR
hsa-miR-152	TargetScan Human	High (predicted)	ROBO1
hsa-miR-152	TargetScan Human	High (predicted)	ROBO2
hsa-miR-152	TargetScan Human	High (predicted)	ROCK1
hsa-miR-152	TargetScan Human	High (predicted)	RORA
hsa-miR-152	TargetScan Human	High (predicted)	RPL36A
hsa-miR-152	TargetScan Human,miRecords	Experimentally Observed,High (predicted)	RPS6KA5
hsa-miR-152	TargetScan Human	High (predicted)	RTN4
hsa-miR-152	TargetScan Human	High (predicted)	RUNX1T1
hsa-miR-152	TargetScan Human	High (predicted)	S1PR1
hsa-miR-152	TargetScan Human	High (predicted)	SACS
hsa-miR-152	TargetScan Human	High (predicted)	SCAP
hsa-miR-152	TargetScan Human	High (predicted)	SERPINE1
hsa-miR-152	TargetScan Human	High (predicted)	SH2B3
hsa-miR-152	TargetScan Human	High (predicted)	SH3KBP1
hsa-miR-152	TargetScan Human	High (predicted)	SHANK2
hsa-miR-152	TargetScan Human	High (predicted)	SKP1
hsa-miR-152	TargetScan Human	High (predicted)	SLC2A1
hsa-miR-152	TargetScan Human	High (predicted)	SLC2A3
hsa-miR-152	TargetScan Human	High (predicted)	SMAD2
hsa-miR-152	TargetScan Human	High (predicted)	SMAD5
hsa-miR-152	TargetScan Human	High (predicted)	SMARCD1
hsa-miR-152	TargetScan Human	High (predicted)	SMS
hsa-miR-152	TargetScan Human	High (predicted)	SNAP91
hsa-miR-152	TargetScan Human	High (predicted)	SOCS3
hsa-miR-152	TargetScan Human	High (predicted)	SOS1
hsa-miR-152	TargetScan Human	High (predicted)	SOS2
hsa-miR-152	TargetScan Human	High (predicted)	SPTLC3
hsa-miR-152	TargetScan Human	High (predicted)	SRPK2
hsa-miR-152	TargetScan Human	High (predicted)	SUDS3
hsa-miR-152	TargetScan Human	High (predicted)	SYNJ1
hsa-miR-152	TargetScan Human	High (predicted)	SYT2
hsa-miR-152	TargetScan Human	High (predicted)	TAF4
hsa-miR-152	TargetScan Human	High (predicted)	TAF4B
hsa-miR-152	TargetScan Human	High (predicted)	TBL1XR1
hsa-miR-152	TargetScan Human	High (predicted)	TCF4
hsa-miR-152	TargetScan Human	High (predicted)	TEAD1
hsa-miR-152	TargetScan Human	High (predicted)	TEK
hsa-miR-152	TargetScan Human	High (predicted)	TFRC
hsa-miR-152	TargetScan Human	High (predicted)	TGFA
hsa-miR-152	TargetScan Human	High (predicted)	TGFB2
hsa-miR-152	TargetScan Human	High (predicted)	TMSB10/TMSB4X
hsa-miR-152	TargetScan Human	High (predicted)	TNFRSF1B
hsa-miR-152	TargetScan Human	High (predicted)	TNPO1
hsa-miR-152	TargetScan Human	High (predicted),Moderate (predicted)	TRAK1
hsa-miR-152	TargetScan Human	High (predicted)	TXNIP
hsa-miR-152	TargetScan Human	High (predicted)	UBE2D1
hsa-miR-152	TargetScan Human	High (predicted)	UBE2D3
hsa-miR-152	TargetScan Human	High (predicted)	UBE3B
hsa-miR-152	TargetScan Human	High (predicted)	UBE4B
hsa-miR-152	TargetScan Human	High (predicted)	UCP3
hsa-miR-152	TargetScan Human	High (predicted)	USP12
hsa-miR-152	TargetScan Human	High (predicted)	USP32
hsa-miR-152	TargetScan Human	High (predicted)	USP33
hsa-miR-152	TargetScan Human	High (predicted)	USP4
hsa-miR-152	TargetScan Human	High (predicted)	USP47
hsa-miR-152	TargetScan Human	High (predicted)	USP48
hsa-miR-152	TargetScan Human	High (predicted)	USP6
hsa-miR-152	TargetScan Human	High (predicted)	USP7
hsa-miR-152	TargetScan Human	High (predicted)	VAV2
hsa-miR-152	TargetScan Human	High (predicted)	WASL
hsa-miR-152	TargetScan Human	High (predicted)	WNT1
hsa-miR-152	TargetScan Human	High (predicted)	WNT10B
hsa-miR-152	TargetScan Human	High (predicted)	YWHAB
hsa-miR-152	TargetScan Human	High (predicted)	ZDHHC17
hsa-miR-152	TargetScan Human	High (predicted)	ZFHX3
hsa-miR-193a-5p	TargetScan Human	High (predicted)	ACPP
hsa-miR-193a-5p	Ingenuity Expert Findings	Experimentally Observed	Ccl6
hsa-miR-193a-5p	TargetScan Human	High (predicted)	CRY1
hsa-miR-193a-5p	TargetScan Human	High (predicted)	EIF2S2
hsa-miR-193a-5p	TargetScan Human	High (predicted)	FADS1
hsa-miR-193a-5p	TargetScan Human	High (predicted)	GPR17
hsa-miR-193a-5p	TargetScan Human	High (predicted)	GPX8
hsa-miR-193a-5p	TargetScan Human	High (predicted)	HKR1
hsa-miR-193a-5p	TargetScan Human	High (predicted)	HSPB6
hsa-miR-193a-5p	Ingenuity Expert Findings	Experimentally Observed	IL10
hsa-miR-193a-5p	Ingenuity Expert Findings	Experimentally Observed	IL2RG
hsa-miR-193a-5p	TargetScan Human	High (predicted)	ITK
hsa-miR-193a-5p	TargetScan Human	High (predicted)	ITSN1
hsa-miR-193a-5p	TargetScan Human	High (predicted)	KDELR3
hsa-miR-193a-5p	TargetScan Human	High (predicted)	KLRD1
hsa-miR-193a-5p	TargetScan Human	High (predicted)	LAIR1
hsa-miR-193a-5p	TargetScan Human	High (predicted)	PDE1C
hsa-miR-193a-5p	TargetScan Human	High (predicted)	PLCG2
hsa-miR-193a-5p	TargetScan Human	High (predicted)	RPRM
hsa-miR-193a-5p	TargetScan Human	High (predicted)	USO1
hsa-miR-323-3p	TargetScan Human	High (predicted)	KRAS
hsa-miR-323-3p	TargetScan Human	High (predicted)	UBE2Q1
hsa-miR-335	TargetScan Human	High (predicted)	ACVR1C
hsa-miR-335	TargetScan Human	High (predicted)	ADAM19
hsa-miR-335	TargetScan Human	High (predicted)	ADCY3
hsa-miR-335	TargetScan Human	High (predicted)	AHSG
hsa-miR-335	TargetScan Human	High (predicted)	AKAP2
hsa-miR-335	TargetScan Human	High (predicted)	ARHGEF2
hsa-miR-335	TargetScan Human	High (predicted)	ASPH
hsa-miR-335	TargetScan Human	High (predicted)	B4GAT1
hsa-miR-335	TargetScan Human	High (predicted)	CAMKK2
hsa-miR-335	TargetScan Human	High (predicted)	CASP7
hsa-miR-335	TargetScan Human	High (predicted)	CCL5
hsa-miR-335	TargetScan Human	High (predicted)	CCNF
hsa-miR-335	TargetScan Human	High (predicted)	CDC7
hsa-miR-335	TargetScan Human	High (predicted)	CDH11
hsa-miR-335	TargetScan Human	High (predicted)	CNGB1
hsa-miR-335	TargetScan Human	High (predicted)	COL5A2
hsa-miR-335	TargetScan Human	High (predicted)	CRKL
hsa-miR-335	TargetScan Human	High (predicted)	DAAM1
hsa-miR-335	TargetScan Human	High (predicted)	DCX
hsa-miR-335	TargetScan Human	High (predicted)	DGKB
hsa-miR-335	TargetScan Human	High (predicted)	DOK6
hsa-miR-335	TargetScan Human	High (predicted)	EEF2K
hsa-miR-335	TargetScan Human	High (predicted)	EFNA5
hsa-miR-335	TargetScan Human	High (predicted)	EFNB1
hsa-miR-335	TargetScan Human	High (predicted)	EIF4EBP2
hsa-miR-335	TargetScan Human	High (predicted)	ENAH
hsa-miR-335	TargetScan Human	High (predicted)	ENPEP
hsa-miR-335	TargetScan Human	High (predicted)	EPHA4
hsa-miR-335	TargetScan Human	High (predicted)	ERBB4
hsa-miR-335	TargetScan Human	High (predicted)	ETS2
hsa-miR-335	TargetScan Human	High (predicted)	EYA3
hsa-miR-335	TargetScan Human	High (predicted)	F13A1
hsa-miR-335	TargetScan Human	High (predicted)	FGF2
hsa-miR-335	TargetScan Human	High (predicted)	FLT1
hsa-miR-335	TargetScan Human	High (predicted)	FRS2
hsa-miR-335	TargetScan Human	High (predicted)	FZD3
hsa-miR-335	TargetScan Human	High (predicted)	GFAP
hsa-miR-335	TargetScan Human	High (predicted)	GOSR1
hsa-miR-335	TargetScan Human	High (predicted)	HAND1
hsa-miR-335	TargetScan Human	High (predicted)	HNRNPA2B1
hsa-miR-335	TargetScan Human	High (predicted)	HTR4
hsa-miR-335	TargetScan Human	High (predicted)	IRF1
hsa-miR-335	TargetScan Human	High (predicted)	ISL1
hsa-miR-335	TargetScan Human	High (predicted)	ITGB8
hsa-miR-335	TargetScan Human	High (predicted)	JUP
hsa-miR-335	TargetScan Human	High (predicted)	KALRN
hsa-miR-335	TargetScan Human	High (predicted)	KAT7
hsa-miR-335	TargetScan Human	High (predicted)	KDELR1
hsa-miR-335	Ingenuity Expert Findings	Experimentally Observed	KIT
hsa-miR-335	TargetScan Human	High (predicted)	KLF12
hsa-miR-335	TargetScan Human	High (predicted)	KPNA6
hsa-miR-335	TargetScan Human	High (predicted)	LDHB
hsa-miR-335	TargetScan Human	High (predicted)	LPAR1
hsa-miR-335	TargetScan Human	High (predicted)	MAP3K2
hsa-miR-335	TargetScan Human	High (predicted)	MAPK10
hsa-miR-335	TargetScan Human	High (predicted)	MAT2B
hsa-miR-335	TargetScan Human	High (predicted)	MAX
hsa-miR-335	TargetScan Human	High (predicted)	MDM4
hsa-miR-335	TargetScan Human	High (predicted)	MED21
hsa-miR-335	TargetScan Human	High (predicted)	MED6
hsa-miR-335	TargetScan Human	High (predicted)	MSMO1
hsa-miR-335	TargetScan Human	High (predicted)	MTMR9
hsa-miR-335	TargetScan Human	High (predicted)	NMNAT2
hsa-miR-335	TargetScan Human	High (predicted)	NXPH2
hsa-miR-335	TargetScan Human	High (predicted)	OPN1MW (includes others)
hsa-miR-335	TargetScan Human	High (predicted)	PGF
hsa-miR-335	TargetScan Human	High (predicted)	PGM3
hsa-miR-335	TargetScan Human	High (predicted)	PGR
hsa-miR-335	TargetScan Human	High (predicted)	PMEPA1
hsa-miR-335	TargetScan Human	High (predicted)	POU5F1
hsa-miR-335	TargetScan Human	High (predicted)	PPARA
hsa-miR-335	TargetScan Human	High (predicted)	PPP2R5C
hsa-miR-335	TargetScan Human	High (predicted)	PRKAA2
hsa-miR-335	TargetScan Human	High (predicted)	PRKD1
hsa-miR-335	TargetScan Human	High (predicted)	PRPF4B
hsa-miR-335	TargetScan Human	High (predicted)	PSMB2
hsa-miR-335	TargetScan Human	High (predicted)	PTPMT1
hsa-miR-335	Ingenuity Expert Findings	Experimentally Observed	PTPN11
hsa-miR-335	TargetScan Human	High (predicted)	PTPRB
hsa-miR-335	Ingenuity Expert Findings	Experimentally Observed	PXN
hsa-miR-335	TargetScan Human	High (predicted)	PYGO2
hsa-miR-335	TargetScan Human	High (predicted)	RAB11B
hsa-miR-335	Ingenuity Expert Findings,TargetScan Human	Experimentally Observed,High (predicted)	RASA1
hsa-miR-335	TargetScan Human	High (predicted)	RBFOX2
hsa-miR-335	TargetScan Human	High (predicted)	RGN
hsa-miR-335	TargetScan Human	High (predicted)	ROCK1
hsa-miR-335	TargetScan Human	High (predicted)	RPRM
hsa-miR-335	TargetScan Human	High (predicted)	SEPHS1
hsa-miR-335	TargetScan Human	High (predicted)	SEPT10
hsa-miR-335	TargetScan Human	High (predicted)	SGMS2
hsa-miR-335	TargetScan Human	High (predicted)	SMARCA2
hsa-miR-335	TargetScan Human	High (predicted)	SORCS1
hsa-miR-335	TargetScan Human	High (predicted)	SP1
hsa-miR-335	Ingenuity Expert Findings	Experimentally Observed	SRF
hsa-miR-335	TargetScan Human	High (predicted)	SRGAP1
hsa-miR-335	TargetScan Human	High (predicted)	SSX2IP
hsa-miR-335	TargetScan Human	High (predicted)	TICAM2
hsa-miR-335	TargetScan Human	High (predicted)	TSPAN6
hsa-miR-335	TargetScan Human	High (predicted)	TTK
hsa-miR-335	TargetScan Human	High (predicted)	UBE2G1
hsa-miR-335	TargetScan Human	High (predicted)	UBE3B
hsa-miR-335	TargetScan Human	High (predicted)	VAPA
hsa-miR-335	TargetScan Human	High (predicted)	VAV2
hsa-miR-335	TargetScan Human	High (predicted)	WWC1
hsa-miR-335	TargetScan Human	High (predicted)	ZEB2
hsa-miR-494	TargetScan Human	High (predicted)	ACVR1C
hsa-miR-494	TargetScan Human	High (predicted)	ADAM10
hsa-miR-494	TargetScan Human	High (predicted)	ADCY5
hsa-miR-494	TargetScan Human	High (predicted)	ADCY6
hsa-miR-494	TargetScan Human	High (predicted)	ADRBK2
hsa-miR-494	TargetScan Human	High (predicted)	2001-08-01
hsa-miR-494	TargetScan Human	High (predicted)	2003-08-01
hsa-miR-494	TargetScan Human	High (predicted)	AK5
hsa-miR-494	TargetScan Human	High (predicted)	ANAPC7
hsa-miR-494	TargetScan Human	High (predicted)	APC
hsa-miR-494	TargetScan Human	High (predicted)	ARCN1
hsa-miR-494	TargetScan Human	High (predicted)	ARHGAP26
hsa-miR-494	TargetScan Human	High (predicted)	ARHGAP5
hsa-miR-494	TargetScan Human	High (predicted)	ARHGEF12
hsa-miR-494	TargetScan Human	High (predicted)	ARHGEF17
hsa-miR-494	TargetScan Human	High (predicted)	ARID4B
hsa-miR-494	TargetScan Human	High (predicted)	ATF3
hsa-miR-494	TargetScan Human	High (predicted)	ATP5G2
hsa-miR-494	TargetScan Human	High (predicted)	ATRX
hsa-miR-494	TargetScan Human	High (predicted)	BACH1
hsa-miR-494	TargetScan Human	High (predicted)	BBC3
hsa-miR-494	TargetScan Human	High (predicted)	BCL2L11
hsa-miR-494	TargetScan Human	High (predicted)	BDNF
hsa-miR-494	TargetScan Human	High (predicted)	BHLHE40
hsa-miR-494	TargetScan Human	High (predicted)	BMI1
hsa-miR-494	TargetScan Human	High (predicted)	BMPR2
hsa-miR-494	TargetScan Human	High (predicted)	C9
hsa-miR-494	TargetScan Human	High (predicted)	CACNA1C
hsa-miR-494	TargetScan Human	High (predicted)	CAMK1
hsa-miR-494	TargetScan Human	High (predicted)	CAMK2D
hsa-miR-494	TargetScan Human	High (predicted)	CAST
hsa-miR-494	TargetScan Human	High (predicted)	CBLL1
hsa-miR-494	TargetScan Human	High (predicted)	CBS/LOC102724560
hsa-miR-494	TargetScan Human	High (predicted)	CCND2
hsa-miR-494	TargetScan Human	High (predicted)	CCRN4L
hsa-miR-494	TargetScan Human	High (predicted)	CD3G
hsa-miR-494	TargetScan Human	High (predicted)	CDK6
hsa-miR-494	TargetScan Human	High (predicted)	CDS1
hsa-miR-494	TargetScan Human	High (predicted)	CFTR
hsa-miR-494	TargetScan Human	High (predicted)	CKS1B
hsa-miR-494	TargetScan Human	High (predicted)	CLOCK
hsa-miR-494	TargetScan Human	High (predicted)	CNR1
hsa-miR-494	TargetScan Human	High (predicted)	COL6A6
hsa-miR-494	TargetScan Human	High (predicted)	CPT1A
hsa-miR-494	TargetScan Human	High (predicted)	CREBZF
hsa-miR-494	TargetScan Human	High (predicted)	CS
hsa-miR-494	TargetScan Human	High (predicted)	CSNK1G1
hsa-miR-494	TargetScan Human	High (predicted)	CUL1
hsa-miR-494	TargetScan Human	High (predicted)	CUL3
hsa-miR-494	TargetScan Human	High (predicted)	CXCR5
hsa-miR-494	TargetScan Human	High (predicted)	CYFIP2
hsa-miR-494	TargetScan Human	High (predicted)	DLD
hsa-miR-494	TargetScan Human	High (predicted)	DLG2
hsa-miR-494	TargetScan Human	High (predicted)	DNAJA2
hsa-miR-494	TargetScan Human	High (predicted)	DPYSL2
hsa-miR-494	TargetScan Human	High (predicted)	DPYSL3
hsa-miR-494	TargetScan Human	High (predicted)	DSEL
hsa-miR-494	TargetScan Human	High (predicted)	EFNA2
hsa-miR-494	TargetScan Human	High (predicted)	EFNB2
hsa-miR-494	TargetScan Human	High (predicted)	EIF1
hsa-miR-494	TargetScan Human	High (predicted)	EIF5
hsa-miR-494	TargetScan Human	High (predicted)	ELF1
hsa-miR-494	TargetScan Human	High (predicted)	ELF2
hsa-miR-494	TargetScan Human	High (predicted)	ENAH
hsa-miR-494	TargetScan Human	High (predicted)	ENC1
hsa-miR-494	TargetScan Human	High (predicted)	ERO1LB
hsa-miR-494	TargetScan Human	High (predicted)	F11R
hsa-miR-494	miRecords	Experimentally Observed	FGF16
hsa-miR-494	TargetScan Human	High (predicted)	FGF7
hsa-miR-494	TargetScan Human	High (predicted)	FGF9
hsa-miR-494	TargetScan Human	High (predicted)	FGFR2
hsa-miR-494	TargetScan Human	High (predicted)	FOXA1
hsa-miR-494	TargetScan Human	High (predicted)	FZD2
hsa-miR-494	TargetScan Human	High (predicted)	GABRA5
hsa-miR-494	TargetScan Human	High (predicted)	GDNF
hsa-miR-494	TargetScan Human	High (predicted)	GFPT1
hsa-miR-494	TargetScan Human	High (predicted)	GK
hsa-miR-494	TargetScan Human	High (predicted)	GK5
hsa-miR-494	TargetScan Human	High (predicted)	GLI3
hsa-miR-494	TargetScan Human	High (predicted)	GNAI3
hsa-miR-494	TargetScan Human	High (predicted)	GOSR1
hsa-miR-494	TargetScan Human	High (predicted)	GOSR2
hsa-miR-494	TargetScan Human	High (predicted)	GPT2
hsa-miR-494	TargetScan Human	High (predicted)	GRIK2
hsa-miR-494	TargetScan Human	High (predicted)	GRIK3
hsa-miR-494	TargetScan Human	High (predicted)	GRINA
hsa-miR-494	TargetScan Human	High (predicted)	GTF2E1
hsa-miR-494	TargetScan Human	High (predicted)	GUCA1B
hsa-miR-494	TargetScan Human	High (predicted)	H3F3A/H3F3B
hsa-miR-494	TargetScan Human	High (predicted)	HHIP
hsa-miR-494	TargetScan Human	High (predicted)	HLA-DQA1
hsa-miR-494	TargetScan Human	High (predicted)	HMGCS1
hsa-miR-494	miRecords	Experimentally Observed	HMOX1
hsa-miR-494	TargetScan Human	High (predicted)	HS2ST1
hsa-miR-494	TargetScan Human	High (predicted)	HSPA12A
hsa-miR-494	TargetScan Human	High (predicted)	IGF1R
hsa-miR-494	TargetScan Human	High (predicted)	IGF2BP1
hsa-miR-494	TargetScan Human	High (predicted)	IKBKAP
hsa-miR-494	TargetScan Human	High (predicted)	IL12B
hsa-miR-494	TargetScan Human	High (predicted)	INHBB
hsa-miR-494	TargetScan Human	High (predicted)	INPP5B
hsa-miR-494	TargetScan Human	High (predicted)	IRAK3
hsa-miR-494	TargetScan Human	High (predicted)	IRS1
hsa-miR-494	TargetScan Human	High (predicted)	JUND
hsa-miR-494	TargetScan Human	High (predicted)	JUP
hsa-miR-494	Ingenuity Expert Findings	Experimentally Observed	KIT
hsa-miR-494	TargetScan Human	High (predicted)	KLF9
hsa-miR-494	TargetScan Human	High (predicted)	KPNA1
hsa-miR-494	TargetScan Human	High (predicted)	LDLRAP1
hsa-miR-494	TargetScan Human	High (predicted)	LEFTY2
hsa-miR-494	TargetScan Human	High (predicted)	LIF
hsa-miR-494	TargetScan Human	High (predicted)	LMNB2
hsa-miR-494	TargetScan Human	High (predicted)	LRP8
hsa-miR-494	TargetScan Human	High (predicted)	MAF
hsa-miR-494	TargetScan Human	High (predicted)	MAT2A
hsa-miR-494	TargetScan Human	High (predicted)	MBD2
hsa-miR-494	TargetScan Human	High (predicted)	MDM2
hsa-miR-494	TargetScan Human	High (predicted)	MYLIP
hsa-miR-494	TargetScan Human	High (predicted)	NADK
hsa-miR-494	TargetScan Human	High (predicted)	NCF2
hsa-miR-494	TargetScan Human	High (predicted)	NDUFA4
hsa-miR-494	TargetScan Human	High (predicted)	NEDD4L
hsa-miR-494	TargetScan Human	High (predicted)	NFAT5
hsa-miR-494	TargetScan Human	High (predicted)	NFIB
hsa-miR-494	TargetScan Human	High (predicted)	NMNAT2
hsa-miR-494	TargetScan Human	High (predicted)	NNT
hsa-miR-494	TargetScan Human	High (predicted)	NPR3
hsa-miR-494	TargetScan Human	High (predicted)	NR2C2
hsa-miR-494	TargetScan Human	High (predicted)	NRG3
hsa-miR-494	TargetScan Human	High (predicted)	NSD1
hsa-miR-494	TargetScan Human	High (predicted)	OCLN
hsa-miR-494	TargetScan Human	High (predicted)	PARP16
hsa-miR-494	TargetScan Human	High (predicted)	PARP8
hsa-miR-494	TargetScan Human	High (predicted)	PBRM1
hsa-miR-494	TargetScan Human	High (predicted)	PDE4B
hsa-miR-494	TargetScan Human	High (predicted)	PDGFRA
hsa-miR-494	TargetScan Human	High (predicted)	PIK3R3
hsa-miR-494	TargetScan Human	High (predicted)	PIP4K2B
hsa-miR-494	TargetScan Human	High (predicted)	PITX2
hsa-miR-494	TargetScan Human	High (predicted)	PLA2G12B
hsa-miR-494	TargetScan Human	High (predicted)	PLCB1
hsa-miR-494	TargetScan Human	High (predicted)	PLEKHA2
hsa-miR-494	TargetScan Human	High (predicted)	PNOC
hsa-miR-494	TargetScan Human	High (predicted)	POU2F1
hsa-miR-494	TargetScan Human	High (predicted)	PPARGC1A
hsa-miR-494	TargetScan Human	High (predicted)	PPFIA1
hsa-miR-494	TargetScan Human	High (predicted)	PPFIA3
hsa-miR-494	TargetScan Human	High (predicted)	PPM1B
hsa-miR-494	TargetScan Human	High (predicted)	PPM1D
hsa-miR-494	TargetScan Human	High (predicted)	PPP2R2B
hsa-miR-494	TargetScan Human	High (predicted)	PPP2R5E
hsa-miR-494	TargetScan Human	High (predicted)	PRKAB2
hsa-miR-494	TargetScan Human	High (predicted)	PRKCE
hsa-miR-494	TargetScan Human	High (predicted)	PROS1
hsa-miR-494	TargetScan Human	High (predicted)	PRPF40A
hsa-miR-494	TargetScan Human,miRecords	Experimentally Observed,High (predicted)	PTEN
hsa-miR-494	TargetScan Human	High (predicted)	PTPN11
hsa-miR-494	TargetScan Human	High (predicted)	PTPN14
hsa-miR-494	TargetScan Human	High (predicted)	PTPRB
hsa-miR-494	TargetScan Human	High (predicted)	PTPRE
hsa-miR-494	TargetScan Human	High (predicted)	RAB5A
hsa-miR-494	TargetScan Human	High (predicted)	RAD23B
hsa-miR-494	TargetScan Human	High (predicted)	RAP1B
hsa-miR-494	TargetScan Human	High (predicted)	RAP2B
hsa-miR-494	TargetScan Human	High (predicted)	RBBP4
hsa-miR-494	TargetScan Human	High (predicted)	RCAN2
hsa-miR-494	TargetScan Human	High (predicted)	RDH10
hsa-miR-494	TargetScan Human	High (predicted)	ROBO2
hsa-miR-494	TargetScan Human	High (predicted)	ROCK1
hsa-miR-494	TargetScan Human	High (predicted)	RORA
hsa-miR-494	TargetScan Human	High (predicted)	SAP18
hsa-miR-494	TargetScan Human	High (predicted)	SCD5
hsa-miR-494	TargetScan Human	High (predicted)	SEMA3A
hsa-miR-494	TargetScan Human	High (predicted)	SEPT9
hsa-miR-494	TargetScan Human	High (predicted)	SGMS2
hsa-miR-494	TargetScan Human	High (predicted)	SHANK2
hsa-miR-494	TargetScan Human	High (predicted)	SHC3
hsa-miR-494	TargetScan Human	High (predicted)	SIRT1
hsa-miR-494	TargetScan Human	High (predicted)	SLC12A2
hsa-miR-494	TargetScan Human	High (predicted)	SLC1A2
hsa-miR-494	TargetScan Human	High (predicted)	SLC8A2
hsa-miR-494	TargetScan Human	High (predicted)	SMAD9
hsa-miR-494	TargetScan Human	High (predicted)	SMARCE1
hsa-miR-494	TargetScan Human	High (predicted)	SOCS6
hsa-miR-494	TargetScan Human	High (predicted)	SP4
hsa-miR-494	TargetScan Human	High (predicted)	SSX2IP
hsa-miR-494	TargetScan Human	High (predicted)	STAM
hsa-miR-494	TargetScan Human	High (predicted)	SUFU
hsa-miR-494	TargetScan Human	High (predicted)	SUV39H2
hsa-miR-494	TargetScan Human	High (predicted)	TAC1
hsa-miR-494	TargetScan Human	High (predicted)	TAF4B
hsa-miR-494	TargetScan Human	High (predicted)	TAOK3
hsa-miR-494	TargetScan Human	High (predicted)	TBX5
hsa-miR-494	TargetScan Human	High (predicted)	TCF7L2
hsa-miR-494	TargetScan Human	High (predicted)	THRAP3
hsa-miR-494	TargetScan Human	High (predicted)	TLR6
hsa-miR-494	TargetScan Human	High (predicted)	TNFRSF9
hsa-miR-494	TargetScan Human	High (predicted)	TNFSF15
hsa-miR-494	TargetScan Human	High (predicted)	TNKS
hsa-miR-494	TargetScan Human	High (predicted)	TRAF3
hsa-miR-494	TargetScan Human	High (predicted)	UBE2K
hsa-miR-494	TargetScan Human	High (predicted)	USP27X
hsa-miR-494	TargetScan Human	High (predicted)	USP31
hsa-miR-494	TargetScan Human	High (predicted)	USP36
hsa-miR-494	TargetScan Human	High (predicted)	WIPF1
hsa-miR-494	TargetScan Human	High (predicted)	WNT5A
hsa-miR-494	TargetScan Human	High (predicted)	XIAP
hsa-miR-494	TargetScan Human	High (predicted)	ZFHX3

## Sheet: Final
hsa-miR-152	TargetScan Human	High (predicted)	37104
hsa-miR-494	TargetScan Human	High (predicted)	37104
hsa-miR-335	TargetScan Human	High (predicted)	ACVR1C
hsa-miR-494	TargetScan Human	High (predicted)	ACVR1C
hsa-miR-152	TargetScan Human	High (predicted)	ARHGEF12
hsa-miR-494	TargetScan Human	High (predicted)	ARHGEF12
hsa-miR-152	TargetScan Human	High (predicted)	ARHGEF17
hsa-miR-494	TargetScan Human	High (predicted)	ARHGEF17
hsa-miR-152	TargetScan Human	High (predicted)	ASPH
hsa-miR-335	TargetScan Human	High (predicted)	ASPH
hsa-miR-152	TargetScan Human	High (predicted)	BCL2L11
hsa-miR-494	TargetScan Human	High (predicted)	BCL2L11
hsa-miR-99b	TargetScan Human	High (predicted)	BMPR2
hsa-miR-494	TargetScan Human	High (predicted)	BMPR2
hsa-miR-152	TargetScan Human	High (predicted)	CAST
hsa-miR-494	TargetScan Human	High (predicted)	CAST
hsa-miR-152	TargetScan Human	High (predicted)	CBLL1
hsa-miR-494	TargetScan Human	High (predicted)	CBLL1
hsa-miR-152	TargetScan Human	High (predicted)	CDK6
hsa-miR-494	TargetScan Human	High (predicted)	CDK6
hsa-miR-152	TargetScan Human	High (predicted)	CLOCK
hsa-miR-494	TargetScan Human	High (predicted)	CLOCK
hsa-miR-152	TargetScan Human	High (predicted)	CNR1
hsa-miR-494	TargetScan Human	High (predicted)	CNR1
hsa-miR-152	TargetScan Human	High (predicted)	CPT1A
hsa-miR-494	TargetScan Human	High (predicted)	CPT1A
hsa-miR-152	TargetScan Human	High (predicted)	CS
hsa-miR-494	TargetScan Human	High (predicted)	CS
hsa-miR-152	TargetScan Human	High (predicted)	DLG2
hsa-miR-494	TargetScan Human	High (predicted)	DLG2
hsa-miR-152	TargetScan Human	High (predicted)	EFNB2
hsa-miR-494	TargetScan Human	High (predicted)	EFNB2
hsa-miR-335	TargetScan Human	High (predicted)	ENAH
hsa-miR-494	TargetScan Human	High (predicted)	ENAH
hsa-miR-152	TargetScan Human	High (predicted)	EYA3
hsa-miR-335	TargetScan Human	High (predicted)	EYA3
hsa-miR-99b	miRecords	Experimentally Observed	FGF16
hsa-miR-494	miRecords	Experimentally Observed	FGF16
hsa-miR-152	TargetScan Human	High (predicted)	FGF2
hsa-miR-335	TargetScan Human	High (predicted)	FGF2
hsa-miR-152	TargetScan Human	High (predicted)	FLT1
hsa-miR-335	TargetScan Human	High (predicted)	FLT1
hsa-miR-335	TargetScan Human	High (predicted)	GOSR1
hsa-miR-494	TargetScan Human	High (predicted)	GOSR1
hsa-miR-99b	Ingenuity Expert Findings,TargetScan Human,miRecords	Experimentally Observed,High (predicted)	IGF1R
hsa-miR-494	TargetScan Human	High (predicted)	IGF1R
hsa-miR-152	TargetScan Human	High (predicted)	INHBB
hsa-miR-494	TargetScan Human	High (predicted)	INHBB
hsa-miR-152	TargetScan Human	High (predicted)	ITGB8
hsa-miR-335	TargetScan Human	High (predicted)	ITGB8
hsa-miR-335	TargetScan Human	High (predicted)	JUP
hsa-miR-494	TargetScan Human	High (predicted)	JUP
hsa-miR-152	TargetScan Human	High (predicted)	KAT7
hsa-miR-335	TargetScan Human	High (predicted)	KAT7
hsa-miR-152	TargetScan Human	High (predicted)	KIT
hsa-miR-335	Ingenuity Expert Findings	Experimentally Observed	KIT
hsa-miR-494	Ingenuity Expert Findings	Experimentally Observed	KIT
hsa-miR-152	TargetScan Human	High (predicted)	KPNA1
hsa-miR-494	TargetScan Human	High (predicted)	KPNA1
hsa-miR-152	TargetScan Human	High (predicted)	LRP8
hsa-miR-494	TargetScan Human	High (predicted)	LRP8
hsa-miR-152	TargetScan Human	High (predicted)	MAF
hsa-miR-494	TargetScan Human	High (predicted)	MAF
hsa-miR-152	TargetScan Human	High (predicted)	MAP3K2
hsa-miR-335	TargetScan Human	High (predicted)	MAP3K2
hsa-miR-152	TargetScan Human	High (predicted)	MDM4
hsa-miR-335	TargetScan Human	High (predicted)	MDM4
hsa-miR-152	TargetScan Human	High (predicted)	MTMR9
hsa-miR-335	TargetScan Human	High (predicted)	MTMR9
hsa-miR-152	TargetScan Human	High (predicted)	NFAT5
hsa-miR-494	TargetScan Human	High (predicted)	NFAT5
hsa-miR-335	TargetScan Human	High (predicted)	NMNAT2
hsa-miR-494	TargetScan Human	High (predicted)	NMNAT2
hsa-miR-152	TargetScan Human	High (predicted)	NSD1
hsa-miR-494	TargetScan Human	High (predicted)	NSD1
hsa-miR-152	TargetScan Human	High (predicted)	PIK3R3
hsa-miR-494	TargetScan Human	High (predicted)	PIK3R3
hsa-miR-152	TargetScan Human	High (predicted)	PPARGC1A
hsa-miR-494	TargetScan Human	High (predicted)	PPARGC1A
hsa-miR-99b	TargetScan Human	High (predicted)	PPFIA3
hsa-miR-494	TargetScan Human	High (predicted)	PPFIA3
hsa-miR-99b	TargetScan Human	High (predicted)	PPP1CB
hsa-miR-152	TargetScan Human	High (predicted)	PPP1CB
hsa-miR-152	TargetScan Human	High (predicted)	PTEN
hsa-miR-494	TargetScan Human,miRecords	Experimentally Observed,High (predicted)	PTEN
hsa-miR-335	Ingenuity Expert Findings	Experimentally Observed	PTPN11
hsa-miR-494	TargetScan Human	High (predicted)	PTPN11
hsa-miR-152	TargetScan Human	High (predicted)	PTPN14
hsa-miR-494	TargetScan Human	High (predicted)	PTPN14
hsa-miR-335	TargetScan Human	High (predicted)	PTPRB
hsa-miR-494	TargetScan Human	High (predicted)	PTPRB
hsa-miR-99b	TargetScan Human	High (predicted)	RAP1B
hsa-miR-494	TargetScan Human	High (predicted)	RAP1B
hsa-miR-152	TargetScan Human	High (predicted)	RBFOX2
hsa-miR-335	TargetScan Human	High (predicted)	RBFOX2
hsa-miR-152	TargetScan Human	High (predicted)	ROBO2
hsa-miR-494	TargetScan Human	High (predicted)	ROBO2
hsa-miR-152	TargetScan Human	High (predicted)	ROCK1
hsa-miR-335	TargetScan Human	High (predicted)	ROCK1
hsa-miR-494	TargetScan Human	High (predicted)	ROCK1
hsa-miR-152	TargetScan Human	High (predicted)	RORA
hsa-miR-494	TargetScan Human	High (predicted)	RORA
hsa-miR-193a-5p	TargetScan Human	High (predicted)	RPRM
hsa-miR-335	TargetScan Human	High (predicted)	RPRM
hsa-miR-335	TargetScan Human	High (predicted)	SGMS2
hsa-miR-494	TargetScan Human	High (predicted)	SGMS2
hsa-miR-152	TargetScan Human	High (predicted)	SHANK2
hsa-miR-494	TargetScan Human	High (predicted)	SHANK2
hsa-miR-99b	TargetScan Human	High (predicted)	SMARCD1
hsa-miR-152	TargetScan Human	High (predicted)	SMARCD1
hsa-miR-335	TargetScan Human	High (predicted)	SSX2IP
hsa-miR-494	TargetScan Human	High (predicted)	SSX2IP
hsa-miR-99b	TargetScan Human	High (predicted)	SUDS3
hsa-miR-152	TargetScan Human	High (predicted)	SUDS3
hsa-miR-152	TargetScan Human	High (predicted)	TAF4B
hsa-miR-494	TargetScan Human	High (predicted)	TAF4B
hsa-miR-152	TargetScan Human	High (predicted)	UBE3B
hsa-miR-335	TargetScan Human	High (predicted)	UBE3B
hsa-miR-152	TargetScan Human	High (predicted)	VAV2
hsa-miR-335	TargetScan Human	High (predicted)	VAV2
hsa-miR-152	TargetScan Human	High (predicted)	ZFHX3
hsa-miR-494	TargetScan Human	High (predicted)	ZFHX3
